# Supplementary material for: Clostridium butyricum regulates intestinal barrier function via trek1 to improve behavioral abnormalities in mice with autism spectrum disorder
Source: Cell Biosci. 2024 Jul 21;14:95. doi: 10.1186/s13578-024-01278-6 (PMC11265103; doi:10.1186/s13578-024-01278-6)
Supplement: Supplementary file 2 — Supplementary material 2. The differentially abundant bacterial taxa at the species level between control and BTBR groups. [file 13578_2024_1278_MOESM2_ESM.csv]

Species name	BTBR-Mean(%)	BTBR-Sd(%)	CON-Mean(%)	CON-Sd(%)	P_value	P_adjust	Lower ci	Upper ci	Effectsize
s__Lactobacillus_murinus	48.33	16.71	4.474	2.749	0.0009391	0.02191	31.22	53.58	43.86
s__uncultured_bacterium_g__unclassified_f__Muribaculaceae	11.17	4.71	24.45	7.625	0.005385	0.03899	-19.42	-7.556	-13.28
s__uncultured_bacterium_g__Dubosiella	0.7511	1.401	16.78	11.74	0.003972	0.03427	-23.57	-8.04	-16.03
s__uncultured_Bacteroidales_bacterium_g__unclassified_f__Muribaculaceae	2.97	1.552	7.25	3.209	0.003876	0.03427	-6.837	-2.246	-4.281
s__Bacteroides_acidifaciens	7.206	4.342	0.2246	0.1964	0.0009391	0.02191	4.197	9.848	6.982
s__unclassified_g__Lactobacillus	1.75	2.016	4.111	1.974	0.04057	0.1151	-4.192	-0.3484	-2.361
s__unclassified_f__Muribaculaceae	0.6935	0.4804	3.976	1.593	0.001359	0.02505	-4.324	-2.124	-3.282
s__uncultured_bacterium_g__Allobaculum	0.0005187	0.001467	4.303	3.846	0.009218	0.05476	-6.868	-1.89	-4.303
s__uncultured_bacterium_g__Alistipes	0.4373	0.3452	1.776	1.833	0.04584	0.125	-2.712	-0.2232	-1.339
s__uncultured_bacterium_g__Lachnospiraceae_NK4A136_group	0.3231	0.3168	1.378	1.142	0.02385	0.09057	-1.829	-0.3633	-1.055
s__Ileibacterium_valens	0.0005187	0.001467	1.588	2.023	0.009218	0.05476	-3.002	-0.4248	-1.588
s__uncultured_bacterium_g__Lachnospiraceae_UCG-006	0.04201	0.03195	1.357	1.696	0.01779	0.07131	-2.528	-0.2101	-1.315
s__uncultured_bacterium_g__Desulfovibrio	0	0	1.083	1.833	0.0004099	0.01722	-2.399	-0.09752	-1.083
s__uncultured_bacterium_g__Parasutterella	0.8667	0.4892	0.1992	0.1474	0.001948	0.02921	0.3729	1.042	0.6675
s__uncultured_bacterium_g__Prevotellaceae_NK3B31_group	0.0005187	0.001467	1.014	0.877	0.009218	0.05476	-1.584	-0.4388	-1.013
s__unclassified_g__Rikenellaceae_RC9_gut_group	0.9139	0.9824	0.06328	0.07941	0.001359	0.02505	0.3615	1.56	0.8507
s__unclassified_g__Muribaculum	0.2256	0.1808	0.6012	0.387	0.03556	0.1082	-0.6567	-0.0877	-0.3755
s__unclassified_g__Odoribacter	0.1618	0.3577	0.584	0.6662	0.01277	0.05476	-0.9495	0.05334	-0.4222
s__uncultured_bacterium_g__unclassified_f__Desulfovibrionaceae	0.5939	0.3044	0.1343	0.0776	0.003876	0.03427	0.2676	0.6758	0.4595
s__unclassified_g__A2	0.6359	1.163	0.0166	0.03049	0.02461	0.09067	0.09541	1.478	0.6193
s__unclassified_o__Clostridia_UCG-014	0.03735	0.04084	0.3522	0.25	0.00323	0.03427	-0.5006	-0.1743	-0.3149
s__Clostridium_sp._Clone-44	0.03164	0.03252	0.3569	0.6455	0.04013	0.1151	-0.7968	-0.04616	-0.3253
s__uncultured_bacterium_g__Candidatus_Saccharimonas	0.03164	0.01503	0.3397	0.3381	0.000931	0.02191	-0.5716	-0.1126	-0.3081
s__uncultured_bacterium_g__[Eubacterium]_xylanophilum_group	0.05291	0.05736	0.318	0.3048	0.01556	0.06536	-0.486	-0.08145	-0.2651
s__uncultured_bacterium_g__Rikenella	0.08092	0.1382	0.2697	0.1805	0.01003	0.05476	-0.3205	-0.04253	-0.1888
s__unclassified_g__Faecalibaculum	0.2106	0.2374	0.04253	0.03723	0.04568	0.125	0.04047	0.3372	0.1681
s__Helicobacter_ganmani	0.02853	0.06913	0.2215	0.3274	0.04945	0.1315	-0.4258	-0.00882	-0.193
s__uncultured_bacterium_g__Treponema	0	0	0.2339	0.6433	0.03247	0.1033	-0.691	-0.001556	-0.234
s__uncultured_Muribaculaceae_bacterium	0.01504	0.0152	0.2184	0.05244	0.000891	0.02191	-0.2391	-0.1655	-0.2033
s__unclassified_g__Erysipelatoclostridium	0.1878	0.1993	0.01349	0.01484	0.02171	0.08443	0.05341	0.3128	0.1743
s__uncultured_bacterium_g__unclassified_o__Clostridia_UCG-014	0.01141	0.009345	0.1857	0.1332	0.01147	0.05476	-0.2718	-0.09543	-0.1743
s__uncultured_bacterium_g__Odoribacter	0	0	0.1758	0.2133	0.0004099	0.01722	-0.319	-0.05602	-0.1758
s__unclassified_f__Prevotellaceae	0	0	0.1468	0.1837	0.0004099	0.01722	-0.2754	-0.05498	-0.1468
s__unclassified_g__Monoglobus	0.004668	0.004672	0.1219	0.09355	0.008026	0.05267	-0.1758	-0.05498	-0.1172
s__uncultured_bacterium_g__Quinella	0	0	0.1157	0.1762	0.01278	0.05476	-0.2313	-0.01764	-0.1157
s__unclassified_g__Negativibacillus	0.1063	0.07469	0.009336	0.01398	0.001845	0.02921	0.04667	0.1525	0.09699
s__uncultured_bacterium_g__Mucispirillum	0	0	0.1152	0.1924	0.01268	0.05476	-0.2697	-0.002594	-0.1151
s__Clostridiales_bacterium_CIEAF_012	0.06795	0.04143	0.03423	0.04577	0.04013	0.1151	-0.008829	0.07519	0.0337
s__uncultured_bacterium_g__[Eubacterium]_siraeum_group	0	0	0.08143	0.1129	0.00453	0.03427	-0.1556	-0.01764	-0.08144
s__Romboutsia_ilealis	0.0778	0.1213	0.0005187	0.001467	0.01083	0.05476	0.01608	0.1649	0.07728
s__uncultured_bacterium_g__[Eubacterium]_brachy_group	0.01297	0.01183	0.05654	0.04788	0.03488	0.1077	-0.07625	-0.01245	-0.04357
s__uncultured_bacterium_g__Intestinimonas	0.04461	0.03135	0.01815	0.02195	0.04504	0.125	0.002592	0.05135	0.02645
s__unclassified_g__Roseburia	0.007262	0.005319	0.05031	0.05185	0.01075	0.05476	-0.07778	-0.009338	-0.04304
s__unclassified_g__Escherichia-Shigella	0.05291	0.06556	0.00415	0.005433	0.006644	0.04501	0.01245	0.09698	0.04875
s__Eubacterium_sp._14-2	0.04824	0.06301	0	0	0.004569	0.03427	0.01349	0.0918	0.04823
s__uncultured_rumen_bacterium_g__unclassified_o__Clostridia_UCG-014	0	0	0.04772	0.04668	0.004569	0.03427	-0.08194	-0.01971	-0.04772
s__Clostridium_sp._Culture-54	0.00415	0.008872	0.03838	0.07073	0.02415	0.09057	-0.08661	-0.002594	-0.03423
s__Lachnospiraceae_bacterium_A4	0.03838	0.04473	0.0005187	0.001467	0.02984	0.1033	0.01037	0.06847	0.03787
s__unclassified_f__Eggerthellaceae	0	0	0.03735	0.035	0.0004099	0.01722	-0.06277	-0.01971	-0.03735
s__unclassified_g__NK4A214_group	0.00778	0.007822	0.02957	0.01848	0.01704	0.07016	-0.03424	-0.007264	-0.02179
s__Acutalibacter_muris	0.001556	0.003087	0.0306	0.04969	0.03732	0.1119	-0.06743	-0.002594	-0.02905
s__uncultured_bacterium_g__Marvinbryantia	0.02645	0.03443	0.004668	0.0132	0.03212	0.1033	0.001037	0.04771	0.02178
s__uncultured_Desulfovibrionales_bacterium_g__unclassified_f__Desulfovibrionaceae	0	0	0.02853	0.03857	0.00453	0.03427	-0.05757	-0.005706	-0.02853
s__Anaerotruncus_colihominis_DSM_17241	0.02697	0.03797	0	0	0.001432	0.02505	0.005706	0.05394	0.02697
s__Alistipes_inops	0.003112	0.005763	0.0223	0.01253	0.002309	0.03232	-0.02853	-0.009856	-0.01919
s__uncultured_Clostridiales_bacterium_g__ASF356	0.02438	0.02383	0.0005187	0.001467	0.02968	0.1033	0.0083	0.03942	0.02386
s__unclassified_g__Paludicola	0.02127	0.01964	0.002075	0.004436	0.018	0.07131	0.007781	0.0332	0.01919
s__uncultured_Coriobacteriales_bacterium_g__unclassified_f__Eggerthellaceae	0.003112	0.007272	0.0166	0.008299	0.005849	0.04094	-0.02023	-0.006225	-0.01349
s__unclassified_g__Christensenellaceae_R-7_group	0	0	0.01504	0.01894	0.004569	0.03427	-0.02749	-0.005187	-0.01504
s__unclassified_f__UCG-010	0	0	0.014	0.01402	0.004491	0.03427	-0.02283	-0.004669	-0.01401
s__Anaerotruncus_sp._G32012	0.01245	0.01454	0.0005187	0.001467	0.03435	0.1077	0.002594	0.02231	0.01193
s__uncultured_Barnesiella_sp._g__unclassified_f__Muribaculaceae	0	0	0.01193	0.01544	0.01278	0.05476	-0.02231	-0.002594	-0.01193
s__uncultured_bacterium_g__Rikenellaceae_RC9_gut_group	0	0	0.01089	0.006992	0.000383	0.01722	-0.01556	-0.006744	-0.01089
s__uncultured_organism_g__Parasutterella	0	0	0.01089	0.009394	0.004491	0.03427	-0.01712	-0.005187	-0.01089
s__Bacteroides_sartorii	0	0	0.01089	0.01536	0.01278	0.05476	-0.02231	-0.002594	-0.01089
s__uncultured_bacterium_g__Peptococcus	0.008299	0.01016	0	0	0.01268	0.05476	0.002593	0.01608	0.0083
s__uncultured_Clostridiales_bacterium_g__UCG-005	0	0	0.007262	0.009604	0.004185	0.03427	-0.01401	-0.002075	-0.007263
s__uncultured_bacterium_g__Christensenellaceae_R-7_group	0	0	0.006743	0.007978	0.01268	0.05476	-0.01245	-0.002075	-0.006744
s__unclassified_g__Ligilactobacillus	0.006224	0.007014	0	0	0.03225	0.1033	0.002075	0.01089	0.006225
s__uncultured_bacterium_g__Acetatifactor	0	0	0.006224	0.006274	0.01268	0.05476	-0.01037	-0.002593	-0.006225
s__Streptococcus_respiraculi	0	0	0.006224	0.005868	0.004413	0.03427	-0.01038	-0.002594	-0.006225
s__gut_metagenome_g__Alistipes	0.0005187	0.001467	0.005187	0.005319	0.03925	0.1151	-0.0083	-0.001038	-0.004669
s__unclassified_g__Anaerofustis	0	0	0.004668	0.004112	0.01182	0.05476	-0.007262	-0.002075	-0.004668
s__Muribaculum_intestinale	0	0	0.004668	0.005172	0.01229	0.05476	-0.0083	-0.001556	-0.004669
s__uncultured_Firmicutes_bacterium_g__unclassified_o__RF39	0	0	0.00415	0.005433	0.03204	0.1033	-0.0083	-0.001038	-0.00415
s__uncultured_bacterium_g__Colidextribacter	0.003112	0.002934	0.0005187	0.001467	0.0489	0.1315	0.0005187	0.004668	0.002594
s__Corynebacterium_mastitidis	0	0	0.003112	0.004295	0.0316	0.1033	-0.006744	-0.0005188	-0.003113
s__uncultured_organism_g__Defluviitaleaceae_UCG-011	0	0	0.003112	0.003678	0.03204	0.1033	-0.005706	-0.001037	-0.003112
s__uncultured_Firmicutes_bacterium_g__unclassified_f__Oscillospiraceae	0	0	0.002593	0.003087	0.0316	0.1033	-0.004668	-0.0005188	-0.002594
