# Supplementary material for: Clostridium butyricum regulates intestinal barrier function via trek1 to improve behavioral abnormalities in mice with autism spectrum disorder
Source: Cell Biosci. 2024 Jul 21;14:95. doi: 10.1186/s13578-024-01278-6 (PMC11265103; doi:10.1186/s13578-024-01278-6)
Supplement: Supplementary file 3 — Supplementary material 3. The differentially abundant bacterial taxa at the species level between control and VPA groups. [file 13578_2024_1278_MOESM3_ESM.csv]

Species name	CON-Mean(%)	CON-Sd(%)	VPA-Mean(%)	VPA-Sd(%)	P_value	P_adjust	Lower ci	Upper ci	Effectsize
s__unclassified_g__Lactobacillus	4.111	1.974	15.1	5.083	0.0009391	0.1875	-14.61	-7.347	-10.98
s__uncultured_Bacteroidales_bacterium_g__unclassified_f__Muribaculaceae	7.25	3.209	9.231	2.181	0.04057	0.2999	-4.249	0.7677	-1.98
s__uncultured_bacterium_g__Lachnospiraceae_NK4A136_group	1.378	1.142	4.114	3.156	0.04057	0.2999	-4.861	-0.6803	-2.736
s__uncultured_bacterium_g__Allobaculum	4.303	3.846	0	0	0.004569	0.1875	1.919	6.715	4.303
s__Ileibacterium_valens	1.588	2.023	0	0	0.004569	0.1875	0.3413	2.897	1.588
s__uncultured_bacterium_g__Prevotellaceae_NK3B31_group	1.014	0.877	0.1188	0.2671	0.04605	0.3178	0.3071	1.492	0.8952
s__Akkermansia_muciniphila	0.9279	1.352	0	0	0.004569	0.1875	0.2044	1.877	0.9279
s__uncultured_Muribaculaceae_bacterium	0.2184	0.05244	0.4238	0.2009	0.009972	0.1875	-0.3496	-0.08143	-0.2054
s__unclassified_g__Rikenellaceae_RC9_gut_group	0.06328	0.07941	0.57	0.626	0.01359	0.1875	-0.9556	-0.1525	-0.5068
s__unclassified_g__Bacteroides	0.09959	0.08777	0.4974	0.3748	0.01359	0.1875	-0.6646	-0.1525	-0.3979
s__unclassified_g__Enterorhabdus	0.1764	0.1515	0.3973	0.3051	0.04584	0.3178	-0.4606	-0.01505	-0.221
s__gut_metagenome_g__Ligilactobacillus	0.097	0.07125	0.2982	0.2198	0.01003	0.1875	-0.3683	-0.06227	-0.2013
s__uncultured_bacterium_g__Turicibacter	0.01712	0.02562	0.3408	0.432	0.01111	0.1875	-0.6374	-0.07158	-0.3236
s__Bacteroides_caecimuris	0.07158	0.03929	0.1904	0.1029	0.006246	0.1875	-0.1976	-0.05654	-0.1188
s__uncultured_bacterium_g__unclassified_f__Peptococcaceae	0.06484	0.1208	0.1878	0.1723	0.02191	0.2194	-0.2563	0.01349	-0.1229
s__uncultured_bacterium_g__Treponema	0.2339	0.6433	0	0	0.03247	0.2689	0.001556	0.6905	0.234
s__Clostridium_sp._Culture-54	0.03838	0.07073	0.1126	0.09109	0.02039	0.2194	-0.1431	-0.001043	-0.07417
s__uncultured_bacterium_g__Marvinbryantia	0.004668	0.0132	0.1079	0.1045	0.003511	0.1875	-0.1794	-0.04045	-0.1032
s__Alistipes_sp._cv1	0.02179	0.02907	0.07417	0.04298	0.01511	0.1954	-0.08559	-0.01557	-0.05239
s__unclassified_g__[Eubacterium]_nodatum_group	0.01504	0.01868	0.04357	0.02596	0.0307	0.2689	-0.04928	-0.008302	-0.02853
s__Burkholderiales_bacterium_YL45	0.04876	0.04136	0.0005187	0.001467	0.009218	0.1875	0.02127	0.07366	0.04824
s__uncultured_bacterium_g__Tuzzerella	0.01089	0.01731	0.02853	0.01724	0.02984	0.2689	-0.03268	-0.001559	-0.01764
s__unclassified_g__Parvibacter	0.007262	0.00792	0.0306	0.01731	0.008216	0.1875	-0.03527	-0.01141	-0.02334
s__Desulfovibrio_fairfieldensis	0.02127	0.03586	0.002075	0.005868	0.01281	0.1875	0.001037	0.04667	0.01919
s__uncultured_Coriobacteriales_bacterium_g__unclassified_f__Eggerthellaceae	0.0166	0.008299	0.005706	0.006631	0.01614	0.1965	0.003113	0.01764	0.01089
s__unclassified_g__Jeotgalicoccus	0.004668	0.0132	0.01037	0.01194	0.02082	0.2194	-0.0166	0.006744	-0.005706
s__uncultured_bacterium_g__Rikenellaceae_RC9_gut_group	0.01089	0.006992	0.003631	0.005628	0.02226	0.2194	0.001556	0.01297	0.007262
s__uncultured_bacterium_g__Colidextribacter	0.0005187	0.001467	0.01037	0.01109	0.03452	0.2749	-0.01712	-0.003113	-0.009856
s__uncultured_bacterium_g__Christensenellaceae_R-7_group	0.006743	0.007978	0	0	0.01268	0.1875	0.002075	0.01245	0.006744
s__uncultured_Firmicutes_bacterium_g__unclassified_f__Oscillospiraceae	0.002593	0.003087	0	0	0.0316	0.2689	0.0005188	0.004668	0.002594
