# Supplementary material for: Clostridium butyricum regulates intestinal barrier function via trek1 to improve behavioral abnormalities in mice with autism spectrum disorder
Source: Cell Biosci. 2024 Jul 21;14:95. doi: 10.1186/s13578-024-01278-6 (PMC11265103; doi:10.1186/s13578-024-01278-6)
Supplement: Supplementary file 4 — Supplementary material 4. The differentially abundant bacterial taxa at the species level between BTBR and BB groups. [file 13578_2024_1278_MOESM4_ESM.csv]

Species name	BB-Mean(%)	BB-Sd(%)	BTBR-Mean(%)	BTBR-Sd(%)	P_value	P_adjust	Lower ci	Upper ci	Effectsize
s__Lactobacillus_murinus	26.52	16.55	48.33	16.71	0.03212	0.1937	-36.17	-5.477	-21.82
s__Bacteroides_acidifaciens	2.818	1.764	7.206	4.342	0.009218	0.1234	-7.415	-1.212	-4.389
s__uncultured_Bacteroidales_bacterium_g__unclassified_f__Muribaculaceae	5.119	1.276	2.97	1.552	0.01284	0.1396	0.7659	3.396	2.149
s__uncultured_Bacteroidales_bacterium_g__Alloprevotella	6.279	3.75	0.9269	1.19	0.009155	0.1234	2.871	8.024	5.353
s__unclassified_g__Lactobacillus	5.298	3.849	1.75	2.016	0.03228	0.1937	0.8796	6.886	3.549
s__uncultured_bacterium_g__Dubosiella	5.975	9.087	0.7511	1.401	0.01128	0.1309	0.6595	12.83	5.224
s__unclassified_g__Limosilactobacillus	1.906	1.349	0.4341	0.2857	0.006536	0.1177	0.5842	2.546	1.472
s__mouse_gut_metagenome_g__unclassified_f__Lachnospiraceae	0.6331	0.457	0.6764	1.76	0.03212	0.1937	-1.495	0.7971	-0.0433
s__Akkermansia_muciniphila	0	0	0.902	1.668	0.007441	0.1177	-2.088	-0.1437	-0.9019
s__unclassified_g__Odoribacter	0.7173	0.8313	0.1618	0.3577	0.01657	0.1503	6.468E-5	1.19	0.5554
s__uncultured_bacterium_g__Lachnoclostridium	0.5288	0.4061	0.2625	0.2388	0.04284	0.2354	-0.03408	0.5967	0.2663
s__Burkholderiales_bacterium_YL45	0.5371	0.2522	0.06847	0.192	0.003408	0.09883	0.2356	0.6811	0.4686
s__Lactobacillus_intestinalis	0.5027	0.5162	0.01141	0.02437	0.001192	0.09883	0.1669	0.908	0.4913
s__uncultured_bacterium_g__Rikenella	0.3337	0.193	0.08092	0.1382	0.01075	0.1309	0.08469	0.4037	0.2528
s__unclassified_f__Erysipelotrichaceae	0.3385	0.3414	0.04046	0.05032	0.004542	0.1129	0.1	0.5309	0.298
s__Rikenella_microfusus_DSM_15922	0.2336	0.1237	0.07054	0.1597	0.02156	0.1607	0.007247	0.281	0.163
s__Helicobacter_ganmani	0.2591	0.3699	0.02853	0.06913	0.005974	0.1177	0.01756	0.5387	0.2305
s__uncultured_bacterium_g__Lachnospiraceae_UCG-006	0.1986	0.1699	0.04201	0.03195	0.01747	0.1503	0.0501	0.277	0.1566
s__unclassified_g__Roseburia	0.1998	0.3781	0.007262	0.005319	0.001376	0.09883	0.03372	0.4876	0.1925
s__uncultured_bacterium_g__GCA-900066575	0.1002	0.07929	0.02075	0.01689	0.04874	0.243	0.02646	0.1372	0.07943
s__Clostridium_butyricum	0.0907	0.1065	0.002075	0.003137	0.002558	0.09883	0.02557	0.1696	0.08862
s__uncultured_bacterium_g__Rikenellaceae_RC9_gut_group	0.08299	0.06725	0	0	0.002129	0.09883	0.03557	0.1274	0.08299
s__Romboutsia_ilealis	0	0	0.0778	0.1213	0.007441	0.1177	-0.1675	-0.01712	-0.0778
s__Clostridium_sp._Culture-54	0.04683	0.03291	0.00415	0.008872	0.003408	0.09883	0.02075	0.06847	0.04268
s__Staphylococcus_nepalensis	0.003557	0.00941	0.04201	0.05824	0.02788	0.1866	-0.0815	-0.006372	-0.03845
s__Streptococcus_danieliae	0.01067	0.01094	0.02645	0.01062	0.02216	0.1607	-0.02594	-0.004521	-0.01578
s__Alistipes_sp._cv1	0.02845	0.02747	0.00778	0.007166	0.02651	0.1845	0.004224	0.04231	0.02068
s__uncultured_bacterium_g__Lactobacillus	0.02371	0.01957	0.002075	0.003137	0.04372	0.2354	0.00904	0.03646	0.02164
s__uncultured_bacterium_g__Harryflintia	0.001186	0.002025	0.01193	0.01162	0.0147	0.1503	-0.0186	-0.003927	-0.01075
s__uncultured_bacterium_g__Lachnospiraceae_FCS020_group	0.01067	0.00954	0.001556	0.003087	0.01649	0.1503	0.002668	0.01682	0.009115
s__unclassified_g__NK4A214_group	0.0005928	0.001568	0.00778	0.007822	0.04888	0.243	-0.01245	-0.002297	-0.007188
s__uncultured_bacterium_g__Peptococcus	0	0	0.008299	0.01016	0.019	0.1503	-0.01608	-0.002593	-0.0083
s__unclassified_g__Ligilactobacillus	0	0	0.006224	0.007014	0.04464	0.2354	-0.01089	-0.001556	-0.006225
s__uncultured_bacterium_g__Turicibacter	0	0	0.006224	0.006274	0.019	0.1503	-0.01037	-0.002075	-0.006225
s__unclassified_g__Family_XIII_AD3011_group	0	0	0.003631	0.005628	0.0437	0.2354	-0.007781	-0.0005188	-0.003631
