# Supplementary material for: Clostridium butyricum regulates intestinal barrier function via trek1 to improve behavioral abnormalities in mice with autism spectrum disorder
Source: Cell Biosci. 2024 Jul 21;14:95. doi: 10.1186/s13578-024-01278-6 (PMC11265103; doi:10.1186/s13578-024-01278-6)
Supplement: Supplementary file 5 — Supplementary material 5. The differentially abundant bacterial taxa at the species level between VPA and VB groups. [file 13578_2024_1278_MOESM5_ESM.csv]

Species name	VB-Mean(%)	VB-Sd(%)	VPA-Mean(%)	VPA-Sd(%)	P_value	P_adjust	Lower ci	Upper ci	Effectsize
s__unclassified_g__Lactobacillus	3.271	1.709	15.1	5.083	0.0009391	0.03869	-15.47	-8.188	-11.82
s__Clostridium_butyricum	7.119	6.969	0	0	0.0004099	0.02815	2.807	11.97	7.118
s__uncultured_organism_g__unclassified_f__Muribaculaceae	1.717	1.602	4.761	1.66	0.00385	0.04911	-4.555	-1.53	-3.044
s__uncultured_bacterium_g__Lachnospiraceae_NK4A136_group	0.8807	1.475	4.114	3.156	0.01352	0.09603	-5.632	-1.003	-3.234
s__unclassified_f__Lachnospiraceae	0.4647	0.663	3.18	2.41	0.01003	0.07988	-4.244	-1.099	-2.715
s__Ileibacterium_valens	2.752	7.376	0	0	0.00453	0.04911	0.01245	7.999	2.752
s__Akkermansia_muciniphila	2.364	2.872	0	0	0.00146	0.04911	0.6188	4.345	2.364
s__uncultured_bacterium_g__Alistipes	0.4124	0.2877	1.432	0.9657	0.02395	0.1233	-1.678	-0.401	-1.019
s__Bacteroides_acidifaciens	1.555	2.694	0.2874	0.2211	0.01813	0.1093	0.1395	3.277	1.268
s__uncultured_bacterium_g__Lachnoclostridium	0.1525	0.214	1.293	0.9226	0.007362	0.06934	-1.796	-0.5809	-1.14
s__uncultured_bacterium_g__Desulfovibrio	0.1193	0.2115	1.189	1.39	0.007406	0.06934	-2.026	-0.2698	-1.07
s__uncultured_bacterium_g__Parasutterella	0.9585	0.7935	0.3356	0.2301	0.03132	0.1384	0.1406	1.216	0.6229
s__uncultured_bacterium_g__unclassified_f__Lachnospiraceae	0.1037	0.145	0.791	0.9356	0.02385	0.1233	-1.38	-0.1577	-0.6873
s__unclassified_g__Rikenellaceae_RC9_gut_group	0.1069	0.2144	0.57	0.626	0.01779	0.1093	-0.9307	-0.08196	-0.4632
s__unclassified_g__Odoribacter	0.1483	0.1657	0.4886	0.1975	0.01008	0.07988	-0.4964	-0.1567	-0.3403
s__uncultured_bacterium_g__Odoribacter	0.1935	0.175	0.415	0.3059	0.03095	0.1384	-0.466	-0.01764	-0.2215
s__unclassified_g__Enterorhabdus	0.1696	0.2438	0.3973	0.3051	0.01804	0.1093	-0.4933	0.03265	-0.2277
s__unclassified_f__Oscillospiraceae	0.1359	0.1506	0.4087	0.231	0.01345	0.09603	-0.4544	-0.09076	-0.2728
s__gut_metagenome_g__Ligilactobacillus	0.07002	0.04228	0.2982	0.2198	0.004515	0.04911	-0.3859	-0.1006	-0.2282
s__uncultured_bacterium_g__Turicibacter	0.001037	0.002934	0.3408	0.432	0.002455	0.04911	-0.6279	-0.08818	-0.3397
s__uncultured_bacterium_g__Enterorhabdus	0.05809	0.05852	0.2453	0.1472	0.003824	0.04911	-0.291	-0.09233	-0.1873
s__unclassified_g__Lachnospiraceae_NK4A136_group	0.04668	0.0791	0.221	0.1841	0.03421	0.1404	-0.3071	-0.04875	-0.1743
s__unclassified_f__Ruminococcaceae	0.03112	0.03191	0.2319	0.1589	0.00323	0.04911	-0.3045	-0.09389	-0.2008
s__unclassified_g__Colidextribacter	0.0415	0.06034	0.1966	0.1104	0.002722	0.04911	-0.236	-0.07676	-0.1551
s__Helicobacter_ganmani	0.02542	0.05055	0.1779	0.2753	0.007019	0.06934	-0.3657	-0.01348	-0.1525
s__Helicobacter_hepaticus	0.1245	0.1014	0.03423	0.02803	0.009862	0.07988	0.02957	0.1748	0.09025
s__uncultured_bacterium_g__[Eubacterium]_siraeum_group	0.001037	0.001921	0.153	0.2014	0.02103	0.1171	-0.2987	-0.03215	-0.152
s__unclassified_g__Oscillibacter	0.01504	0.02032	0.1385	0.1599	0.009378	0.07988	-0.2443	-0.03372	-0.1235
s__Desulfovibrio_fairfieldensis	0.1343	0.1794	0.002075	0.005868	0.00255	0.04911	0.009856	0.2604	0.1323
s__uncultured_bacterium_g__Oscillibacter	0.02023	0.02739	0.1006	0.06864	0.003569	0.04911	-0.1292	-0.03372	-0.0804
s__Bacteroides_uniformis	0.1183	0.2149	0	0	0.0004054	0.02815	0.02127	0.2718	0.1183
s__Clostridium_sp._Culture-54	0.00415	0.00496	0.1126	0.09109	0.0008522	0.03869	-0.1727	-0.05549	-0.1084
s__uncultured_bacterium_g__Marvinbryantia	0.008299	0.01194	0.1079	0.1045	0.01407	0.0966	-0.1696	-0.03787	-0.09958
s__Alistipes_sp._cv1	0.02386	0.01771	0.07417	0.04298	0.04472	0.1675	-0.08039	-0.01919	-0.05031
s__[Clostridium]_leptum_g__unclassified_f__Ruminococcaceae	0.0166	0.03731	0.06847	0.06695	0.01947	0.1114	-0.1016	-0.003112	-0.05186
s__uncultured_bacterium_g__ASF356	0.007262	0.01058	0.07054	0.06542	0.002137	0.04911	-0.1141	-0.02956	-0.06328
s__unclassified_f__Prevotellaceae	0	0	0.06121	0.06458	0.0004099	0.02815	-0.1069	-0.02542	-0.0612
s__unclassified_g__[Eubacterium]_nodatum_group	0.014	0.01614	0.04357	0.02596	0.02333	0.1233	-0.04979	-0.008817	-0.02956
s__uncultured_bacterium_g__Intestinimonas	0.007262	0.0121	0.04461	0.04435	0.0309	0.1384	-0.06949	-0.008299	-0.03734
s__unclassified_g__Parvibacter	0.008818	0.01528	0.0306	0.01731	0.01857	0.1093	-0.03683	-0.006224	-0.02179
s__gut_metagenome_g__unclassified_o__Rhodospirillales	0.03838	0.06657	0	0	0.004413	0.04911	0.003113	0.08556	0.03837
s__uncultured_bacterium_g__Tuzzerella	0.006224	0.007356	0.02853	0.01724	0.00431	0.04911	-0.03424	-0.01089	-0.02231
s__uncultured_bacterium_g__Atopostipes	0.0005187	0.001467	0.02593	0.02812	0.03452	0.1404	-0.0446	-0.0083	-0.02542
s__Clostridium_sp._Culture-27	0.002075	0.004436	0.01141	0.01081	0.03716	0.1444	-0.01712	-0.001557	-0.009338
s__Clostridium_sp._Culture_Jar-13	0.002593	0.004401	0.01037	0.008872	0.03679	0.1444	-0.01452	-0.001038	-0.007781
s__unclassified_g__Christensenellaceae_R-7_group	0	0	0.01193	0.01939	0.004413	0.04911	-0.02645	-0.002594	-0.01193
s__uncultured_bacterium_g__NK4A214_group	0.001037	0.002934	0.01089	0.0113	0.02921	0.1384	-0.01868	-0.002594	-0.009857
s__uncultured_bacterium_g__Colidextribacter	0.001037	0.002934	0.01037	0.01109	0.04022	0.1534	-0.0166	-0.002594	-0.009338
s__uncultured_bacterium_g__Lachnospiraceae_FCS020_group	0.001037	0.001921	0.008299	0.01087	0.03477	0.1404	-0.01556	-0.001556	-0.007262
s__uncultured_Firmicutes_bacterium_g__unclassified_o__RF39	0.0005187	0.001467	0.006224	0.007997	0.01569	0.1043	-0.01141	-0.001556	-0.005706
s__unclassified_g__Pseudogracilibacillus	0	0	0.005187	0.007603	0.03225	0.1384	-0.01089	-0.001038	-0.005187
s__Corynebacterium_mastitidis	0	0	0.004668	0.008428	0.0316	0.1384	-0.01089	-0.0005188	-0.004669
s__uncultured_bacterium_g__Anaerovorax	0	0	0.00415	0.004436	0.01239	0.09454	-0.007262	-0.001556	-0.00415
s__uncultured_bacterium_g__Yaniella	0	0	0.003112	0.004295	0.0316	0.1384	-0.006225	-0.0005188	-0.003112
s__unclassified_g__ASF356	0	0	0.002075	0.002218	0.0303	0.1384	-0.003631	-0.0005188	-0.002075
